# Supplementary material for: Data matrix of site-specific environmental variables: Phytomanagement of a contaminated brownfield site
Source: Data Brief. 2019 May 2;25:103957. doi: 10.1016/j.dib.2019.103957 (PMC6545384; doi:10.1016/j.dib.2019.103957)
Supplement: Multimedia component 2 [file mmc2.xlsx]

## Sheet: Foglio1
		Correlation matrix of raw data(Pearson coefficient)
			As soil	Cd soil	Hg soil	Pb soil	Cu soil	Tl soil	Zn soil	TOC	CEC	pH	P	Ca	K	Na	Mg	Pb available	Cu available	Zn available	As root	Cd root	Cu root	Hg root	Pb root	Tl root	Zn root	As leaf	Cd leaf	Cu leaf	Hg leaf	Pb leaf	Zn leaf
		As soil	1	0.18985	.339**	0.0650502	.831**	.537**	.307**	0.0227295	0.0551224	-.363**	.280**	-.233*	-0.0738623	-0.0198148	.470**	0.0507403	.505**	.346**	.225*	0.0621697	.232*	0.179947	0.0685881	0.16447	0.151158	.256*	-0.119266	0.140189	0.0218878	0.127831	0.122088
		Cd soil	0.18985	1	.685**	.705**	.368**	.204*	.807**	.309**	-0.0269879	-.219*	0.0308673	-0.101866	-.431**	-.289**	0.0851306	.495**	.295*	.700**	0.0599989	.198*	0.145435	.276**	0.12492	0.180114	.230*	0.0876226	-0.130684	-0.0674588	0.0481903	0.105982	-0.0248024
		Hg soil	.339**	.685**	1	.530**	.441**	.458**	.765**	.191*	0.0829527	-.418**	0.178617	-.201*	-.363**	-0.151524	.330**	.519**	.337**	.727**	0.141311	.300**	.234*	.516**	.236*	.360**	.358**	0.160391	-0.0977332	0.0378724	0.188418	0.175148	0.109302
		Pb soil	0.0650502	.705**	.530**	1	.238*	0.101525	.666**	.213*	-0.170673	-0.172811	.230*	-0.116886	-0.165507	-.262*	.236*	.622**	0.155718	.556**	-0.0879983	-0.00877023	-0.0388526	0.115593	0.0188676	0.024015	0.0230253	-0.00660489	-0.123483	-0.183194	-0.00614786	0.0263289	-0.0869124
		Cu soil	.831**	.368**	.441**	.238*	1	.415**	.389**	0.0573119	-0.00216687	-.365**	0.181392	-0.184318	-0.158086	-0.00415687	.426**	.197*	.503**	.405**	0.118778	-0.00834467	0.161753	0.145889	0.0169878	0.089716	0.0937997	.237*	-0.177449	0.0884013	-0.0140232	0.114573	0.0785784
		Tl soil	.537**	.204*	.458**	0.101525	.415**	1	.447**	-0.11701	-0.0972882	-.499**	.223*	-.347**	-0.120688	0.00405821	.447**	0.00901644	0.19573	.412**	0.189622	.334**	.229*	.484**	0.169529	.486**	.361**	0.115477	-0.0408431	0.188708	.216*	0.131298	.229*
		Zn soil	.307**	.807**	.765**	.666**	.389**	.447**	1	0.157762	-0.0440422	-.368**	0.16991	-.198*	-.325**	-.274**	.220*	.424**	.248*	.774**	0.178971	.304**	.224*	.458**	.197*	.350**	.353**	0.0246804	-0.148496	-0.053887	0.0796014	0.0443794	0.0501048
		TOC	0.0227295	.309**	.191*	.213*	0.0573119	-0.11701	0.157762	1	.559**	0.0419742	.423**	.478**	-0.116552	-0.0789431	0.0535947	.272**	.338**	.352**	-0.00735092	-0.164847	0.0113552	-0.173865	-0.120864	-0.131562	-0.147122	-0.11636	0.0214323	0.0222328	-0.168092	-0.173809	-0.0972766
		CEC	0.0551224	-0.0269879	0.0829527	-0.170673	-0.00216687	-0.0972882	-0.0440422	.559**	1	-0.0330567	.256*	.439**	0.1681	0.171374	0.182328	-0.0470398	.313**	.208*	-0.108233	-.199*	-0.0837093	-.262*	-.242*	-0.170891	-.239*	-0.0666651	.241*	0.0220459	-0.0568777	-.206*	0.140587
		pH	-.363**	-.219*	-.418**	-0.172811	-.365**	-.499**	-.368**	0.0419742	-0.0330567	1	-.220*	.294**	0.171128	0.0178796	-.387**	-0.0256549	-.248*	-.315**	-0.176077	-.274**	-.203*	-.402**	-0.1593	-.315**	-.303**	-.334**	-0.0601936	-.445**	-.301**	-.366**	-.346**
		P	.280**	0.0308673	0.178617	.230*	0.181392	.223*	0.16991	.423**	.256*	-.220*	1	-0.00812575	0.0869781	-0.123826	.363**	0.0930512	0.199123	.303**	0.0837139	-0.0132752	0.0721342	0.0174895	0.0384416	0.0478408	0.0132327	0.0185794	-0.0745011	0.00119277	0.0173657	0.00349061	-0.0312481
		Ca	-.233*	-0.101866	-.201*	-0.116886	-0.184318	-.347**	-.198*	.478**	.439**	.294**	-0.00812575	1	.279**	0.0652404	-0.123911	0.0441772	-0.0798225	-0.0762153	-.230*	-.323**	-.218*	-.335**	-.255*	-.326**	-.287**	-0.159051	-0.0923601	-0.0613926	-0.140234	-.206*	-0.14833
		K	-0.0738623	-.431**	-.363**	-0.165507	-0.158086	-0.120688	-.325**	-0.116552	0.1681	0.171128	0.0869781	.279**	1	.518**	.276**	-.252*	-.296*	-.286**	-.287**	-.320**	-.331**	-.353**	-.361**	-.334**	-.333**	-0.108798	0.0564166	0.0283059	0.0091051	-0.18912	-0.0354922
		Na	-0.0198148	-.289**	-0.151524	-.262*	-0.00415687	0.00405821	-.274**	-0.0789431	0.171374	0.0178796	-0.123826	0.0652404	.518**	1	.281**	-.295**	-0.0658844	-.222*	-.265*	-.223*	-.267**	-.272**	-.303**	-.275**	-.293**	-0.00755461	.364**	0.171662	-0.000242501	-0.134589	0.144007
		Mg	.470**	0.0851306	.330**	.236*	.426**	.447**	.220*	0.0535947	0.182328	-.387**	.363**	-0.123911	.276**	.281**	1	0.00122729	.330**	.258*	-0.0825178	-0.0783134	-0.0671472	0.0122305	-0.138481	-0.00749367	-0.0645228	0.113233	-0.0193243	0.172426	0.0996056	0.0621228	0.0905086
		Pb available	0.0507403	.495**	.519**	.622**	.197*	0.00901644	.424**	.272**	-0.0470398	-0.0256549	0.0930512	0.0441772	-.252*	-.295**	0.00122729	1	0.15377	.424**	-0.0381508	-0.0292877	0.00102843	0.0941255	0.162994	0.0219395	0.00700495	0.00456228	-0.0745302	-.210*	-0.0251105	-0.028489	-0.0785184
		Cu available	.505**	.295*	.337**	0.155718	.503**	0.19573	.248*	.338**	.313**	-.248*	0.199123	-0.0798225	-.296*	-0.0658844	.330**	0.15377	1	.549**	0.0128568	-0.185249	0.0301139	-0.0899874	-0.0395335	-0.0574175	-0.140063	0.131857	-0.0812638	0.160478	-0.118545	-0.0103311	0.0232817
		Zn available	.346**	.700**	.727**	.556**	.405**	.412**	.774**	.352**	.208*	-.315**	.303**	-0.0762153	-.286**	-.222*	.258*	.424**	.549**	1	0.12255	0.133471	0.13727	.265*	0.168192	.219*	.196*	0.0647707	-0.128745	0.0406977	0.10919	0.0515258	0.0796366
		As root	.225*	0.0599989	0.141311	-0.0879983	0.118778	0.189622	0.178971	-0.00735092	-0.108233	-0.176077	0.0837139	-.230*	-.287**	-.265*	-0.0825178	-0.0381508	0.0128568	0.12255	1	.782**	.926**	.673**	.841**	.750**	.831**	0.057996	-0.0798606	-0.147355	0.0480937	0.0634843	-0.0619871
		Cd root	0.0621697	.198*	.300**	-0.00877023	-0.00834467	.334**	.304**	-0.164847	-.199*	-.274**	-0.0132752	-.323**	-.320**	-.223*	-0.0783134	-0.0292877	-0.185249	0.133471	.782**	1	.834**	.877**	.787**	.890**	.952**	0.0123534	0.114543	-0.0831463	0.130181	0.137224	0.128573
		Cu root	.232*	0.145435	.234*	-0.0388526	0.161753	.229*	.224*	0.0113552	-0.0837093	-.203*	0.0721342	-.218*	-.331**	-.267**	-0.0671472	0.00102843	0.0301139	0.13727	.926**	.834**	1	.726**	.797**	.807**	.874**	0.0941421	-0.110677	-0.115954	0.0434445	0.131983	-0.0476065
		Hg root	0.179947	.276**	.516**	0.115593	0.145889	.484**	.458**	-0.173865	-.262*	-.402**	0.0174895	-.335**	-.353**	-.272**	0.0122305	0.0941255	-0.0899874	.265*	.673**	.877**	.726**	1	.723**	.906**	.917**	0.186989	-0.0885597	0.00408871	.302**	.274**	0.0777242
		Pb root	0.0685881	0.12492	.236*	0.0188676	0.0169878	0.169529	.197*	-0.120864	-.242*	-0.1593	0.0384416	-.255*	-.361**	-.303**	-0.138481	0.162994	-0.0395335	0.168192	.841**	.787**	.797**	.723**	1	.773**	.834**	0.0317473	-0.0963069	-0.169332	0.061743	0.0970546	-0.0829924
		Tl root	0.16447	0.180114	.360**	0.024015	0.089716	.486**	.350**	-0.131562	-0.170891	-.315**	0.0478408	-.326**	-.334**	-.275**	-0.00749367	0.0219395	-0.0574175	.219*	.750**	.890**	.807**	.906**	.773**	1	.917**	0.0674012	-0.0399002	-0.0463339	0.171804	0.126818	0.0708452
		Zn root	0.151158	.230*	.358**	0.0230253	0.0937997	.361**	.353**	-0.147122	-.239*	-.303**	0.0132327	-.287**	-.333**	-.293**	-0.0645228	0.00700495	-0.140063	.196*	.831**	.952**	.874**	.917**	.834**	.917**	1	0.076129	-0.0748148	-0.0551909	0.155716	0.174932	0.0490959
		As leaf	.256*	0.0876226	0.160391	-0.00660489	.237*	0.115477	0.0246804	-0.11636	-0.0666651	-.334**	0.0185794	-0.159051	-0.108798	-0.00755461	0.113233	0.00456228	0.131857	0.0647707	0.057996	0.0123534	0.0941421	0.186989	0.0317473	0.0674012	0.076129	1	-0.0486633	.468**	.626**	.871**	.293**
		Cd leaf	-0.119266	-0.130684	-0.0977332	-0.123483	-0.177449	-0.0408431	-0.148496	0.0214323	.241*	-0.0601936	-0.0745011	-0.0923601	0.0564166	.364**	-0.0193243	-0.0745302	-0.0812638	-0.128745	-0.0798606	0.114543	-0.110677	-0.0885597	-0.0963069	-0.0399002	-0.0748148	-0.0486633	1	0.142699	-0.0359169	-0.0580594	.618**
		Cu leaf	0.140189	-0.0674588	0.0378724	-0.183194	0.0884013	0.188708	-0.053887	0.0222328	0.0220459	-.445**	0.00119277	-0.0613926	0.0283059	0.171662	0.172426	-.210*	0.160478	0.0406977	-0.147355	-0.0831463	-0.115954	0.00408871	-0.169332	-0.0463339	-0.0551909	.468**	0.142699	1	.380**	.478**	.557**
		Hg leaf	0.0218878	0.0481903	0.188418	-0.00614786	-0.0140232	.216*	0.0796014	-0.168092	-0.0568777	-.301**	0.0173657	-0.140234	0.0091051	-0.000242501	0.0996056	-0.0251105	-0.118545	0.10919	0.0480937	0.130181	0.0434445	.302**	0.061743	0.171804	0.155716	.626**	-0.0359169	.380**	1	.700**	.320**
		Pb leaf	0.127831	0.105982	0.175148	0.0263289	0.114573	0.131298	0.0443794	-0.173809	-.206*	-.366**	0.00349061	-.206*	-0.18912	-0.134589	0.0621228	-0.028489	-0.0103311	0.0515258	0.0634843	0.137224	0.131983	.274**	0.0970546	0.126818	0.174932	.871**	-0.0580594	.478**	.700**	1	.360**
		Zn leaf	0.122088	-0.0248024	0.109302	-0.0869124	0.0785784	.229*	0.0501048	-0.0972766	0.140587	-.346**	-0.0312481	-0.14833	-0.0354922	0.144007	0.0905086	-0.0785184	0.0232817	0.0796366	-0.0619871	0.128573	-0.0476065	0.0777242	-0.0829924	0.0708452	0.0490959	.293**	.618**	.557**	.320**	.360**	1
		The ** marked correlations are significant at p < 0.010; the* marked correlations are significant at p < 0.05.
