# Supplementary material for: Data matrix of site-specific environmental variables: Phytomanagement of a contaminated brownfield site
Source: Data Brief. 2019 May 2;25:103957. doi: 10.1016/j.dib.2019.103957 (PMC6545384; doi:10.1016/j.dib.2019.103957)
Supplement: Multimedia component 3 [file mmc3.xlsx]

## Sheet: Foglio1
		Correlation matrix of log-transformed data (Pearson coefficient)
			As soil	Cd soil	Hg soil	Pb soil	Cu soil	Tl soil	Zn soil	TOC	CEC	pH	P	Ca	K	Na	Mg	Pb available	Cu available	Zn available	As root	Cd root	Cu root	Hg root	Pb root	Tl root	Zn root	As leaf	Cd leaf	Cu leaf	Hg leaf	Pb leaf	Zn leaf
		As soil	1	0.247	.548**	.395*	.789**	.611**	.584**	0.118909	0.0715499	-.400**	.535**	-0.180926	-0.073863	-0.13617	.462**	.427**	.482**	.568**	.431**	.270*	.493**	.441**	.401**	.400**	.455**	.300*	-0.0770967	0.146087	0.111912	.272*	0.222242
		Cd soil	0.247	1	.761**	.779**	.701**	.356**	.797**	.288*	-0.0742863	-.363**	.397**	-0.069505	-.490**	-.356**	0.226696	.724**	.365*	.691**	0.192224	.287*	.429**	.500**	.435**	.286*	.396**	0.181884	-0.161542	-0.00833296	0.127522	0.215319	0.111601
		Hg soil	.548**	.761**	1	.703**	.658**	.548**	.784**	0.147798	-0.0082024	-.485**	.468**	-0.216862	-.432**	-0.217064	.468**	.725**	.347*	.726**	0.232128	.375**	.395**	.629**	.435**	.392**	.454**	.278*	-0.0801578	0.0810677	0.235402	.321*	0.220793
		Pb soil	.395*	.779**	.703**	1	.574**	.287*	.742**	.274*	-0.194179	-.316*	.472**	-0.0709255	-.332*	-.361**	.301*	.825**	0.215465	.635**	0.0718813	0.18052	.303*	.397**	.411**	0.165113	.295*	0.105563	-0.127008	-0.164264	0.0819746	0.183754	0.056379
		Cu soil	.789**	.701**	.658**	.574**	1	.452**	.663**	0.208881	0.0381384	-.484**	.456**	-0.102245	-0.181075	-0.124315	.440**	.604**	.544**	.594**	.302*	0.150446	.482**	.460**	.412**	.269*	.382**	.287*	-0.163578	0.112134	0.036963	0.211309	0.168548
		Tl soil	.611**	.356**	.548**	.287*	.452**	1	.555**	-0.221265	-0.157774	-.507**	.443**	-.452**	-0.00485811	0.0279351	.537**	0.191897	0.145807	.551**	.352**	.429**	.353**	.469**	0.198639	.497**	.407**	0.243099	-0.0179672	.342**	.320*	.310*	.391**
		Zn soil	.584**	.797**	.784**	.742**	.663**	.555**	1	0.0667314	-0.127002	-.447**	.382**	-0.247651	-.349**	-.319*	.407**	.615**	.291*	.775**	0.241892	.351**	.409**	.497**	.384**	.283*	.471**	0.136042	-0.222037	0.0289406	0.173347	0.230013	0.157984
		TOC	0.118909	.288*	0.147798	.274*	0.208881	-0.221265	0.0667314	1	.595**	0.176624	.403**	.622**	0.0247527	0.0103678	0.155254	.385**	.434**	.274*	-0.231169	-.351**	-0.0756574	-0.157567	-0.0159983	-0.241109	-0.192737	-0.145805	0.159092	-0.0454038	-0.148411	-.278*	-0.064101
		CEC	0.0715499	-0.0742863	-0.0082024	-0.194179	0.0381384	-0.157774	-0.127002	.595**	1	0.0628867	0.207608	.449**	0.201596	0.212669	0.254261	-0.00411162	.390**	0.0850458	-0.17006	-.320*	-0.156664	-0.187938	-0.218005	-0.169475	-0.206592	0.00665101	0.187687	0.0303819	-0.0315603	-0.247519	0.0856286
		pH	-.400**	-.363**	-.485**	-.316*	-.484**	-.507**	-.447**	0.176624	0.0628867	1	-0.24647	.368**	0.233684	0.120171	-.447**	-0.218307	-.317*	-.386**	-.319*	-.330*	-.406**	-.497**	-.355**	-.378**	-.404**	-.400**	0.108052	-.417**	-.325*	-.405**	-.320*
		P	.535**	.397**	.468**	.472**	.456**	.443**	.382**	.403**	0.207608	-0.24647	1	-0.096709	-0.000526692	-0.0914063	.502**	.476**	.462**	.584**	0.212862	0.162477	.324*	.346**	0.29	.296*	0.204673	0.105046	0.143291	0.0592077	0.0857927	0.148493	0.0955169
		Ca	-0.180926	-0.069505	-0.216862	-0.0709255	-0.102245	-.452**	-0.247651	.622**	.449**	.368**	-0.096709	1	.356**	0.168374	-0.015677	0.0449258	-0.0475726	-0.178493	-.287*	-.455**	-0.222932	-.392**	-0.233	-.446**	-0.253496	-0.201161	0.0681587	-0.0701651	-0.199044	-.278*	-0.00729994
		K	-0.073863	-.490**	-.432**	-.332*	-0.181075	-0.00485811	-.349**	0.0247527	0.201596	0.233684	-0.000526692	.356**	1	.684**	.324*	-.409**	-0.247434	-.361**	-0.119194	-.314*	-0.164215	-.458**	-.263*	-.378**	-0.228726	-0.0401708	0.0932128	0.0950417	-0.0311159	-0.15071	0.00839182
		Na	-0.13617	-.356**	-0.217064	-.361**	-0.124315	0.0279351	-.319*	0.0103678	0.212669	0.120171	-0.0914063	0.168374	.684**	1	.295*	-.410**	-0.0109248	-.258*	-0.154347	-.277*	-0.166101	-.391**	-.294*	-.332*	-0.237898	0.0753226	.281*	0.238261	0.0456154	-0.127387	-0.027095
		Mg	.462**	0.226696	.468**	.301*	.440**	.537**	.407**	0.155254	0.254261	-.447**	.502**	-0.015677	.324*	.295*	1	0.255277	.397**	.470**	0.149767	0.0662493	0.21287	0.185884	0.135852	0.0997796	0.149226	.279*	-0.080049	.296*	0.189414	0.175091	0.172452
		Pb available	.427**	.724**	.725**	.825**	.604**	0.191897	.615**	.385**	-0.00411162	-0.218307	.476**	0.0449258	-.409**	-.410**	0.255277	1	.353*	.665**	0.112479	0.163046	.283*	.423**	.463**	0.216224	.287*	0.118018	-0.0601491	-0.223912	0.0338112	0.0634424	0.0124281
		Cu available	.482**	.365*	.347*	0.215465	.544**	0.145807	.291*	.434**	.390**	-.317*	.462**	-0.0475726	-0.247434	-0.0109248	.397**	.353*	1	.617**	0.0784509	-0.167813	0.135572	0.117243	0.0742529	0.0941208	-0.0112924	0.153885	-0.00916073	0.183636	-0.0456863	-0.125469	-0.0131688
		Zn available	.568**	.691**	.726**	.635**	.594**	.551**	.775**	.274*	0.0850458	-.386**	.584**	-0.178493	-.361**	-.258*	.470**	.665**	.617**	1	0.240453	.333**	.362**	.462**	.347**	.299*	.389**	0.149367	-0.0804412	0.0790332	0.156736	0.116578	0.166312
		As root	.431**	0.192224	0.232128	0.0718813	.302*	.352**	0.241892	-0.231169	-0.17006	-.319*	0.212862	-.287*	-0.119194	-0.154347	0.149767	0.112479	0.0784509	0.240453	1	.765**	.877**	.720**	.836**	.803**	.883**	0.221953	-0.0212722	0.0311394	0.161178	0.242312	0.0990584
		Cd root	.270*	.287*	.375**	0.18052	0.150446	.429**	.351**	-.351**	-.320*	-.330*	0.162477	-.455**	-.314*	-.277*	0.0662493	0.163046	-0.167813	.333**	.765**	1	.724**	.786**	.687**	.790**	.808**	0.111889	-0.0310354	-0.0514066	0.155665	.293*	0.134809
		Cu root	.493**	.429**	.395**	.303*	.482**	.353**	.409**	-0.0756574	-0.156664	-.406**	.324*	-0.222932	-0.164215	-0.166101	0.21287	.283*	0.135572	.362**	.877**	.724**	1	.781**	.893**	.750**	.869**	0.235131	-0.146308	0.0329496	0.126707	.263*	0.0618668
		Hg root	.441**	.500**	.629**	.397**	.460**	.469**	.497**	-0.157567	-0.187938	-.497**	.346**	-.392**	-.458**	-.391**	0.185884	.423**	0.117243	.462**	.720**	.786**	.781**	1	.768**	.861**	.825**	.335**	-0.0813162	0.0815378	.265*	.426**	.291*
		Pb root	.401**	.435**	.435**	.411**	.412**	0.198639	.384**	-0.0159983	-0.218005	-.355**	0.29	-0.222878	-.263*	-.294*	0.135852	.463**	0.0742529	.347**	.836**	.687**	.893**	.768**	1	.722**	.867**	0.20495	-0.0761364	-0.084711	0.135552	.270*	0.0188014
		Tl root	.400**	.286*	.392**	0.165113	.269*	.497**	.283*	-0.241109	-0.169475	-.378**	.296*	-.446**	-.378**	-.332*	0.0997796	0.216224	0.0941208	.299*	.803**	.790**	.750**	.861**	.722**	1	.775**	0.216505	0.0550554	0.0766566	0.171042	.296*	.264*
		Zn root	.455**	.396**	.454**	.295*	.382**	.407**	.471**	-0.192737	-0.206592	-.404**	0.204673	-0.253496	-0.228726	-0.237898	0.149226	.287*	-0.0112924	.389**	.883**	.808**	.869**	.825**	.867**	.775**	1	0.240444	-0.0145248	0.0650548	0.222045	.328*	.274*
		As leaf	.300*	0.181884	.278*	0.105563	.287*	0.243099	0.136042	-0.145805	0.00665101	-.400**	0.105046	-0.201161	-0.0401708	0.0753226	.279*	0.118018	0.153885	0.149367	0.221953	0.111889	0.235131	.335**	0.20495	0.216505	0.240444	1	-0.0679703	.360**	.659**	.727**	.308*
		Cd leaf	-0.0770967	-0.161542	-0.0801578	-0.127008	-0.163578	-0.0179672	-0.222037	0.159092	0.187687	0.108052	0.143291	0.0681587	0.0932128	.281*	-0.080049	-0.0601491	-0.00916073	-0.0804412	-0.0212722	-0.0310354	-0.146308	-0.0813162	-0.0761364	0.0550554	-0.0145248	-0.0679703	1	0.190735	0.0149019	-0.0286776	.323*
		Cu leaf	0.146087	-0.00833296	0.0810677	-0.164264	0.112134	.342**	0.0289406	-0.0454038	0.0303819	-.417**	0.0592077	-0.0701651	0.0950417	0.238261	.296*	-0.223912	0.183636	0.0790332	0.0311394	-0.0514066	0.0329496	0.0815378	-0.084711	0.0766566	0.0650548	.360**	0.190735	1	.345**	.381**	.683**
		Hg leaf	0.111912	0.127522	0.235402	0.0819746	0.036963	.320*	0.173347	-0.148411	-0.0315603	-.325*	0.0857927	-0.199044	-0.0311159	0.0456154	0.189414	0.0338112	-0.0456863	0.156736	0.161178	0.155665	0.126707	.265*	0.135552	0.171042	0.222045	.659**	0.0149019	.345**	1	.537**	.369**
		Pb leaf	.272*	0.215319	.321*	0.183754	0.211309	.310*	0.230013	-.278*	-0.247519	-.405**	0.148493	-.278*	-0.15071	-0.127387	0.175091	0.0634424	-0.125469	0.116578	0.242312	.293*	.263*	.426**	.270*	.296*	.328*	.727**	-0.0286776	.381**	.537**	1	.410**
		Zn leaf	0.222242	0.111601	0.220793	0.056379	0.168548	.391**	0.157984	-0.064101	0.0856286	-.320*	0.0955169	-0.00729994	0.00839182	-0.027095	0.172452	0.0124281	-0.0131688	0.166312	0.0990584	0.134809	0.0618668	.291*	0.0188014	.264*	.274*	.308*	.323*	.683**	.369**	.410**	1
		The ** marked correlations are significant at p < 0.010; the* marked correlations are significant at p < 0.05.
